# Supplementary material for: TMT-Based Quantitative Proteomics Analysis Reveals the Panoramic Pharmacological Molecular Mechanism of β-Elemonic Acid Inhibition of Colorectal Cancer
Source: Front Pharmacol. 2022 Feb 15;13:830328. doi: 10.3389/fphar.2022.830328 (PMC8886227; doi:10.3389/fphar.2022.830328)
Supplement: Supplementary file 1 [file DataSheet1.zip]

Archive with 11 entries (11 files):
- Supplementary File (1).XLS
- Supplementary File (10).XLS
- Supplementary File (11).XLS
- Supplementary File (2).XLS
- Supplementary File (3).XLS
- Supplementary File (4).XLS
- Supplementary File (5).XLS
- Supplementary File (6).XLS
- Supplementary File (7).XLS
- Supplementary File (8).XLS
- Supplementary File (9).XLS
