# Supplementary material for: TMT-Based Quantitative Proteomics Analysis Reveals the Panoramic Pharmacological Molecular Mechanism of β-Elemonic Acid Inhibition of Colorectal Cancer
Source: Front Pharmacol. 2022 Feb 15;13:830328. doi: 10.3389/fphar.2022.830328 (PMC8886227; doi:10.3389/fphar.2022.830328)
Supplement: Supplementary file 1 [file DataSheet1.zip › Supplementary File (1).XLS]

## Sheet: Fig.1B
	cell activity data (CCK8)
	SW480	EA	0	5	7.5	10	12.5	15	17.5	20	25	30
		1	2	3	4	5	6	7	8	9	10	11	12
	A	0.049	0.051	0.048	0.049	0.048	0.049	0.049	0.049	0.049	0.049	0.049	0.048	450
	B	0.051	0.904	0.774	0.699	0.559	0.497	0.375	0.332	0.272	0.193	0.183	0.049	450
	C	0.051	0.899	0.791	0.611	0.549	0.387	0.31	0.282	0.222	0.183	0.172	0.049	450
	D	0.049	0.768	0.731	0.668	0.487	0.356	0.293	0.247	0.247	0.206	0.181	0.049	450
	E	0.049	0.859	0.853	0.651	0.484	0.447	0.423	0.308	0.254	0.208	0.213	0.049	450
	F	0.049	0.045	0.049	0.049	0.05	0.049	0.049	0.049	0.049	0.049	0.046	0.049	450
	G	0.052	0.178	0.179	0.05	0.054	0.051	0.052	0.053	0.052	0.051	0.058	0.051	450
	H	0.051	0.05	0.052	0.051	0.052	0.049	0.05	0.049	0.05	0.052	0.053	0.051	450

## Sheet: Fig.1C
cell activity data (CCK8)
HCT116	EA	0	5	7.5	10	12.5	15	17.5	20	25	30
	1	2	3	4	5	6	7	8	9	10	11	12
A	0.049	0.049	0.04	0.041	0.041	0.04	0.041	0.043	0.042	0.04	0.045	0.042	450
B	0.04	0.612	0.528	0.505	0.376	0.31	0.248	0.216	0.187	0.179	0.174	0.043	450
C	0.049	0.592	0.614	0.512	0.449	0.286	0.234	0.207	0.194	0.18	0.177	0.041	450
D	0.04	0.652	0.586	0.438	0.414	0.332	0.206	0.216	0.203	0.197	0.161	0.04	450
E	0.041	0.645	0.576	0.408	0.392	0.332	0.228	0.216	0.189	0.198	0.188	0.041	450
F	0.041	0.51	0.042	0.04	0.041	0.043	0.044	0.041	0.043	0.046	0.042	0.04	450
G	0.05	0.146	0.144	0.051	0.05	0.052	0.05	0.05	0.05	0.045	0.043	0.043	450
H	0.052	0.05	0.046	0.05	0.05	0.05	0.051	0.049	0.046	0.046	0.042	0.044	450

## Sheet: Fig.1D
0 μg/ml
10 μg/ml
15 μg/ml
25 μg/ml

## Sheet: Fig.1E
		Colony number
		Feild 1	Feild 2	Feild 3
	EA 0μg/ml	43	44	34
	EA 5μg/ml	30	33	38
	EA 10μg/ml	23	25	18
	EA 15μg/ml	12	7	9
	EA 20μg/ml	2	0	1

## Sheet: Fig.1F
		EA	0 μg/ml									5 μg/ml							10 μg/ml
			15 μg/ml									17.5 μg/ml							20 μg/ml
