# Supplementary material for: TMT-Based Quantitative Proteomics Analysis Reveals the Panoramic Pharmacological Molecular Mechanism of β-Elemonic Acid Inhibition of Colorectal Cancer
Source: Front Pharmacol. 2022 Feb 15;13:830328. doi: 10.3389/fphar.2022.830328 (PMC8886227; doi:10.3389/fphar.2022.830328)
Supplement: Supplementary file 1 [file DataSheet1.zip › Supplementary File (10).XLS]

## Sheet: Fig.S2
	All the original data of Fig.S2 were online-available at:http://gepia.cancer-pku.cn
