# Supplementary material for: TMT-Based Quantitative Proteomics Analysis Reveals the Panoramic Pharmacological Molecular Mechanism of β-Elemonic Acid Inhibition of Colorectal Cancer
Source: Front Pharmacol. 2022 Feb 15;13:830328. doi: 10.3389/fphar.2022.830328 (PMC8886227; doi:10.3389/fphar.2022.830328)
Supplement: Supplementary file 1 [file DataSheet1.zip › Supplementary File (11).XLS]

## Sheet: Sheet1
		Fig.4B and Fig.5B Raw data of Fcs file linkage:
		https://www.jianguoyun.com/p/DTNbCjkQ74r8CRjtup8E
		(Password：XgkbAN)
