# Supplementary material for: TMT-Based Quantitative Proteomics Analysis Reveals the Panoramic Pharmacological Molecular Mechanism of β-Elemonic Acid Inhibition of Colorectal Cancer
Source: Front Pharmacol. 2022 Feb 15;13:830328. doi: 10.3389/fphar.2022.830328 (PMC8886227; doi:10.3389/fphar.2022.830328)
Supplement: Supplementary file 1 [file DataSheet1.zip › Supplementary File (5).XLS]

## Sheet: Fig.4A
										Ratio （EdU/H33342）%
									EA（μg/ml）	Field 1	Field 2	Field 3
									0	47.2	52	50.3
									5	39.8	44.1	43.5
									10	20.4	22.1	22.9
									15	9	11.3	9.8
									20	3.4	3.8	4.2
									30	1	1.5	0.7
