# Supplementary material for: TMT-Based Quantitative Proteomics Analysis Reveals the Panoramic Pharmacological Molecular Mechanism of β-Elemonic Acid Inhibition of Colorectal Cancer
Source: Front Pharmacol. 2022 Feb 15;13:830328. doi: 10.3389/fphar.2022.830328 (PMC8886227; doi:10.3389/fphar.2022.830328)
Supplement: Supplementary file 1 [file DataSheet1.zip › Supplementary File (7).XLS]

## Sheet: Fig.6B
		EA	-	+	+	+	+
		F	-	-	0.1	0.3	0.6
		1	2	3	4	5	6	7	8	9	10	11	12
	A	0.051	0.052	0.057	0.054	0.053	0.054	0.053	0.051	0.053	0.051	0.051	0.053	450
	B	0.053	0.897	0.274	0.397	0.493	0.501	0.055	0.053	0.053	0.055	0.053	0.051	450
	C	0.052	0.863	0.262	0.405	0.516	0.546	0.053	0.134	0.051	0.054	0.054	0.053	450
	D	0.053	0.819	0.259	0.393	0.501	0.507	0.053	0.134	0.051	0.055	0.054	0.055	450
	E	0.056	0.896	0.269	0.409	0.468	0.52	0.056	0.053	0.053	0.052	0.054	0.053	450
	F	0.051	0.054	0.054	0.054	0.054	0.054	0.054	0.055	0.055	0.053	0.053	0.053	450
	G	0.053	0.053	0.053	0.053	0.053	0.053	0.053	0.053	0.053	0.05	0.053	0.056	450
	H	0.05	0.053	0.052	0.053	0.052	0.051	0.052	0.052	0.051	0.049	0.049	0.054	450

## Sheet: Fig.6F-6G
		The original data of Fig.6F were online-available at:http://gepia.cancer-pku.cn/detail.php?gene=FTL
		The original data of Fig.6G were online-available at: http://gepia.cancer-pku.cn/detail.php?gene=TF
		The original data of Fig.6H were online-available at: http://gepia.cancer-pku.cn/detail.php?gene=cp
