# Supplementary material for: TMT-Based Quantitative Proteomics Analysis Reveals the Panoramic Pharmacological Molecular Mechanism of β-Elemonic Acid Inhibition of Colorectal Cancer
Source: Front Pharmacol. 2022 Feb 15;13:830328. doi: 10.3389/fphar.2022.830328 (PMC8886227; doi:10.3389/fphar.2022.830328)
Supplement: Supplementary file 1 [file DataSheet1.zip › Supplementary File (8).XLS]

## Sheet: Fig.S1A
cell activity data (CCK8)
HT29	EA	0	5	7.5	10	12.5	15	17.5	20	25	30
	1	2	3	4	5	6	7	8	9	10	11	12
A	0.049	0.049	0.045	0.044	0.041	0.044	0.042	0.043	0.045	0.044	0.045	0.042	450
B	0.041	0.924	0.784	0.721	0.671	0.593	0.415	0.392	0.332	0.253	0.243	0.043	450
C	0.04	0.919	0.841	0.793	0.626	0.566	0.385	0.342	0.282	0.243	0.232	0.043	450
D	0.041	0.898	0.851	0.739	0.605	0.489	0.446	0.337	0.307	0.266	0.241	0.043	450
E	0.043	0.879	0.813	0.712	0.682	0.532	0.463	0.441	0.314	0.268	0.203	0.043	450
F	0.042	0.042	0.043	0.045	0.044	0.045	0.04	0.041	0.043	0.042	0.045	0.041	450
G	0.045	0.045	0.152	0.15	0.045	0.044	0.041	0.044	0.042	0.043	0.046	0.043	450
H	0.042	0.05	0.046	0.05	0.05	0.05	0.051	0.049	0.046	0.046	0.042	0.044	450

## Sheet: Fig.S1B
cell activity data (CCK8)
NCM460	EA	0	5	7.5	10	12.5	15	17.5	20	25	30
	1	2	3	4	5	6	7	8	9	10	11	12
A	0.041	0.042	0.043	0.045	0.044	0.045	0.042	0.04	0.041	0.043	0.042	0.042	450
B	0.043	0.824	0.795	0.765	0.782	0.653	0.626	0.538	0.426	0.383	0.273	0.043	450
C	0.046	0.815	0.801	0.787	0.737	0.637	0.631	0.572	0.451	0.35	0.282	0.043	450
D	0.045	0.812	0.783	0.752	0.755	0.719	0.655	0.539	0.489	0.346	0.296	0.043	450
E	0.043	0.776	0.832	0.794	0.726	0.672	0.613	0.551	0.422	0.365	0.287	0.043	450
F	0.042	0.043	0.043	0.043	0.043	0.04	0.044	0.041	0.044	0.042	0.043	0.04	450
G	0.045	0.043	0.148	0.147	0.04	0.041	0.043	0.042	0.043	0.042	0.043	0.043	450
H	0.042	0.045	0.046	0.045	0.045	0.045	0.044	0.046	0.046	0.044	0.042	0.044	450
