# Supplementary material for: TMT-Based Quantitative Proteomics Analysis Reveals the Panoramic Pharmacological Molecular Mechanism of β-Elemonic Acid Inhibition of Colorectal Cancer
Source: Front Pharmacol. 2022 Feb 15;13:830328. doi: 10.3389/fphar.2022.830328 (PMC8886227; doi:10.3389/fphar.2022.830328)
Supplement: Supplementary file 1 [file DataSheet1.zip › Supplementary File (9).XLS]

## Sheet: Fig. S1 A-B
		SW480 EA 15			SW480 EA 30			HCT116 EA 15			HCT116 EA 30
		Con	EA		Con	EA		Con	EA		Con	EA
0h		0.424	0.42		0.431	0.423		0.445	0.457		0.467	0.457
		0.381	0.392		0.415	0.427		0.432	0.426		0.426	0.421
		0.405	0.397		0.422	0.416		0.42	0.412		0.451	0.468
24h		0.551	0.34		0.541	0.23		0.583	0.37		0.591	0.281
		0.523	0.335		0.529	0.218		0.598	0.364		0.561	0.256
		0.536	0.311		0.552	0.237		0.571	0.368		0.602	0.297
48h		0.825	0.313		0.863	0.162		0.868	0.363		0.887	0.2147
		0.853	0.309		0.851	0.173		0.855	0.344		0.839	0.22
		0.845	0.329		0.839	0.182		0.873	0.334		0.861	0.234
72h		0.993	0.243		0.997	0.2		0.997	0.26		1.028	0.167
		1.027	0.239		0.978	0.182		0.973	0.28		0.989	0.165
		0.972	0.251		1.029	0.169		0.96	0.265		1.016	0.172
